# Supplementary material for: Quantitative evaluation of the biomechanical and viscoelastic properties of the dog patellar tendon in response to neuromuscular blockade at different stifle angles
Source: PLoS One. 2024 Jan 2;19(1):e0292453. doi: 10.1371/journal.pone.0292453 (PMC10760779; doi:10.1371/journal.pone.0292453)
Supplement: S1 Table — (XLSX) [file pone.0292453.s001.xlsx]

## Sheet: Tone
SAMPEL_NO	INCREMENT	PRE_N	PRE_E	PRE_F	PO_N	PO_E	PO_F
A1	1	24.7444	27.9042	31.5106	18.6635	24.9213	27.7342
A1	2	23.6541	27.1316	30.7285	18.9342	24.1417	27.44
A1	3	24.79	28.4573	31.8131	19.268	25.0633	28.658
A1	4	23.405	26.7991	31.1729	18.5038	23.9432	27.5007
A1	5	24.3836	27.5986	32.4403	18.7131	24.7327	27.5598
A2	1	24.1434	27.8397	31.9959	18.8349	24.8562	28.2709
A2	2	23.291	27.3522	31.2995	18.444	24.5529	27.1184
A2	3	23.955	28.1248	31.6089	19.1284	25.2349	28.52
A2	4	23.7954	26.9349	31.4605	18.217	23.8062	26.9684
A2	5	23.5253	28.3215	31.5599	19.0686	24.7936	27.9171
A3	1	21.6902	28.045	32.2713	18.7619	24.6727	27.9836
A3	2	22.0382	26.5952	31.4092	18.6125	24.2958	26.636
A3	3	22.6523	28.6612	31.8693	19.4669	25.6851	28.133
A3	4	23.0744	27.2114	30.8975	17.938	24.0507	27.3104
A3	5	21.8786	27.9721	31.9297	19.0128	24.492	27.854
A4	1	22.3083	27.7173	32.1588	18.8349	25.1439	27.676
A4	2	21.0892	27.0414	31.2391	18.3785	23.6005	27.3769
A4	3	22.8644	28.53	31.7083	19.445	25.4794	28.4584
A4	4	22.7592	27.4167	31.0982	18.3044	24.3643	26.8356
A4	5	22.4286	27.6578	31.6582	19.1939	24.9898	28.2709
A5	1	22.1795	27.5391	32.42	19.3554	24.6129	27.7933
A5	2	22.5426	27.4787	31.01	18.5596	24.4294	27.1184
A5	3	23.1813	28.215	31.7596	19.6344	25.375	28.0549
A5	4	22.9692	27.2843	31.3557	18.1055	24.2223	27.2391
A5	5	21.45	27.7777	32.0706	18.9342	25.3424	27.618

## Sheet: Stiffness
SAMPEL_NO	INCREMENT	PRE_N	PRE_E	PRE_F	PO_N	PO_E	PO_F
A1	1	487.232	744.46	940.8	459.43	632.965	766.75
A1	2	487.265	743.055	943.38	457.385	633.12	765.285
A1	3	488.308	744.815	944.733	459.695	634.185	766.72
A1	4	486.388	746.63	945.51	458.23	635.42	764.175
A1	5	485.673	742.45	942.912	459.855	633.815	764.81
A2	1	478.434	744.08	942.179	457.91	637.15	768.04
A2	2	477.801	747.58	943.072	457.275	637.68	766.05
A2	3	477.087	745.56	945.239	454.855	635.335	765.59
A2	4	473.55	745.92	946.113	455.74	636.135	765.89
A2	5	475.166	745.74	942.661	454.94	636.005	767.08
A3	1	476.242	746.77	941.947	455.85	638.83	766.93
A3	2	479.55	745.545	942.385	453.995	639.265	765.04
A3	3	479.012	748.135	944.166	454.4	637.31	767.05
A3	4	480.061	747.23	944.341	454.705	636.98	763.67
A3	5	480.552	746.87	943.685	457.515	636.595	764.68
A4	1	484.463	748.675	941.324	452.925	633.63	766.7
A4	2	481.972	747.335	942.661	454.94	633.385	765.535
A4	3	485.04	746.725	945.588	455.97	633.995	766.945
A4	4	481.503	745.81	944	457.005	634.415	762.25
A4	5	483.924	743.17	943.841	454.66	633.08	765.375
A5	1	483.414	746.615	941.673	458.555	634.87	766.425
A5	2	482.443	745.12	943.533	456.095	634.85	764.79
A5	3	481.031	746.915	944.965	458.635	634.805	766.82
A5	4	482.922	744.69	944.528	456.285	636.37	763.63
A5	5	489.924	743.53	943.227	460.075	636.595	765.745

## Sheet: Decrement
SAMPEL_NO	INCREMENT	PRE_N	PRE_E	PRE_F	PO_N	PO_E	PO_F
A1	1	0.605	0.665	1.405	0.447959	0.551241	1.3
A1	2	0.545	0.775	1.41	0.439855	0.625524	1.29
A1	3	0.54	0.73	1.44	0.414012	0.599225	1.265
A1	4	0.61	0.7	1.415	0.466436	0.59313	1.275
A1	5	0.585	0.69	1.43	0.460894	0.551241	1.28
A2	1	0.665	0.93	1.47	0.51614	0.65109	1.305
A2	2	0.695	0.915	1.455	0.51614	0.645697	1.27
A2	3	0.685	0.91	1.43	0.537241	0.659762	1.26
A2	4	0.725	0.88	1.405	0.545345	0.659762	1.31
A2	5	0.705	0.87	1.435	0.584793	0.677096	1.34
A3	1	0.64	0.72	1.475	0.503973	0.618033	1.295
A3	2	0.66	0.725	1.46	0.481227	0.632958	1.28
A3	3	0.665	0.72	1.455	0.4926	0.640508	1.29
A3	4	0.675	0.725	1.425	0.4926	0.632958	1.33
A3	5	0.665	0.735	1.435	0.51614	0.618033	1.3
A4	1	0.585	0.765	1.5	0.499377	0.60491	1.285
A4	2	0.595	0.755	1.47	0.471605	0.610303	1.27
A4	3	0.675	0.77	1.48	0.429526	0.569991	1.245
A4	4	0.69	0.77	1.53	0.45482	0.582808	1.29
A4	5	0.66	0.765	1.485	0.481227	0.582808	1.31
A5	1	0.615	0.84	1.5	0.555674	0.669551	1.3
A5	2	0.62	0.84	1.475	0.481227	0.71	1.265
A5	3	0.62	0.845	1.53	0.584793	0.697368	1.26
A5	4	0.61	0.86	1.5	0.53038	0.697368	1.25
A5	5	0.645	0.84	1.49	0.51614	0.697368	1.33

## Sheet: Relaxation time
SAMPEL_NO	INCREMENT	PRE_N	PRE_E	PRE_F	PO_N	PO_E	PO_F
A1	1	10.48	6.44185	5.74909	11.8588	7.64971	6.26
A1	2	10.82	6.57248	5.83204	11.9351	7.13938	6.35
A1	3	10.46	6.71	5.68067	12.085	7.52788	6.5
A1	4	10.58	6.63753	5.71219	12.0102	7.75285	6.69
A1	5	10.54	6.40578	5.68067	11.5682	7.37262	6.91
A2	1	10.41	6.44185	5.74909	13.0947	8.71412	7.68
A2	2	10.27	6.37979	5.83204	13.43	8.28695	7.58
A2	3	10.12	6.29108	5.78786	13.3522	8.49177	7.68
A2	4	10.21	6.3278	5.74909	12.9232	8.42268	7.67
A2	5	10.13	6.40578	5.84	12.7887	8.21892	7.73
A3	1	9.6	6.27136	5.5968	12.6748	7.84417	7.82
A3	2	9.61	6.3098	5.56905	12.5739	8.04246	8.06
A3	3	9.49	6.354	5.56905	12.3961	8.14983	8.02
A3	4	9.78	6.354	5.44758	12.3147	8.04246	7.89
A3	5	9.72	6.25021	5.53553	12.4819	7.92748	7.27
A4	1	10.25	6.63753	5.68067	11.5682	8.35465	7.67
A4	2	10.28	6.54155	5.71219	11.6991	8.99189	7.37
A4	3	10.14	6.49219	5.64537	11.7805	8.79743	7.36
A4	4	10.24	6.51537	5.63364	12.2364	8.63642	7.31
A4	5	10.08	6.47104	5.65703	12.1601	8.5627	7.4
A5	1	9.74	6.10487	5.61567	11.2425	8.88875	7.11
A5	2	9.66	6.2144	5.56905	11.0005	9.11372	7.08
A5	3	9.71	6.10487	5.51454	11.2425	9.26898	7.21
A5	4	9.66	6.16992	5.61567	10.743	9.50222	7.19
A5	5	9.47	6.2144	5.48778	11.4204	9.3	6.87

## Sheet: Creep
SAMPEL_NO	INCREMENT	PRE_N	PRE_E	PRE_F	PO_N	PO_E	PO_F
A1	1	0.675	0.447894	0.405	0.75	0.494109	0.443394
A1	2	0.695	0.442433	0.415	0.725	0.478056	0.453977
A1	3	0.675	0.456301	0.405	0.73	0.488937	0.461022
A1	4	0.675	0.447894	0.4	0.72	0.498488	0.46655
A1	5	0.685	0.456301	0.405	0.71	0.478056	0.47123
A2	1	0.66	0.468041	0.41	0.77	0.51233	0.504757
A2	2	0.675	0.46	0.41	0.765	0.504168	0.495464
A2	3	0.68	0.487935	0.405	0.77	0.51233	0.504757
A2	4	0.665	0.47	0.405	0.77	0.51233	0.504757
A2	5	0.67	0.487935	0.405	0.765	0.504168	0.511321
A3	1	0.65	0.456301	0.4	0.77	0.534417	0.540023
A3	2	0.64	0.468041	0.395	0.77	0.556263	0.559886
A3	3	0.655	0.456301	0.395	0.78	0.556263	0.559886
A3	4	0.63	0.468041	0.39	0.77	0.534417	0.532978
A3	5	0.665	0.447894	0.395	0.775	0.546712	0.475373
A4	1	0.645	0.479553	0.4	0.74	0.524037	0.520645
A4	2	0.64	0.479553	0.405	0.74	0.556263	0.48437
A4	3	0.63	0.468041	0.4	0.745	0.534417	0.495464
A4	4	0.645	0.468041	0.4	0.75	0.534417	0.48437
A4	5	0.63	0.468041	0.395	0.75	0.534417	0.495464
A5	1	0.655	0.439335	0.4	0.74	0.518275	0.520645
A5	2	0.65	0.435837	0.395	0.74	0.521163	0.520645
A5	3	0.645	0.429265	0.395	0.735	0.534417	0.48437
A5	4	0.645	0.429265	0.395	0.74	0.5	0.48437
A5	5	0.65	0.418527	0.39	0.75	0.52	0.520645
